# Supplementary material for: Real-Time Probing of Molecular Affinity Using Optical Tweezers
Source: Sensors (Basel). 2026 Mar 13;26(6):1814. doi: 10.3390/s26061814 (PMC13030457; doi:10.3390/s26061814)
Supplement: Supplementary file 1 [file sensors-26-01814-s001.zip]

Archive with 1 entries (1 files):
- sensors-4073562-supplementary.pdf
